# Supplementary material for: BHLHE40 drives protective polyfunctional CD4 T cell differentiation in the female reproductive tract against Chlamydia
Source: PLoS Pathog. 2024 Jan 25;20(1):e1011983. doi: 10.1371/journal.ppat.1011983 (PMC10846703; doi:10.1371/journal.ppat.1011983)
Supplement: S1 Table — WT and Bhlhe40-/- mice were infected intravaginally with 1×105 C. muridarum. Cytokine levels in the supernatants of ex vivo cultures of DLN and FRT cells as measured at 10 dpi using a Multiplex cytokine/chemokine array. (XLSX) [file ppat.1011983.s004.xlsx]

## Sheet: Table S1
Table S1: Summary of cytokine multiplex data
Cytokine	DLNs					FRT
	Concentration (pg/mL, ave ± SD)		Ratio WT/Bhlhe40-/-	P value (t test)	Significance	Concentration (pg/mL, ave ± SD)		Ratio WT/Bhlhe40-/-	P value (t test)	Significance
	WT (n=9)	Bhlhe40-/- (n=9)				WT (n=9)	Bhlhe40-/- (n=9)
Eotaxin	2.1 ± 0.9	1.5 ± 1.1	1.40487	0.231556		2.7 ± 1.1	11.4 ± 14.9	0.238012	0.0996877
G-CSF	577.8 ± 276.6	296.9 ± 239.5	1.9459	0.0350059	*	6630.9 ± 2235.6	4190.1 ± 4168.5	1.5825	0.141171
GM-CSF	147.5 ± 146.6	19.6 ± 12.0	7.50594	0.0190246	*	494.6 ± 449.0	29.6 ± 18.3	16.6698	0.00682412	**
IFN-γ	10476.3 ± 4471.3	2256.7 ± 1865.4	4.64235	0.000109251	***	6970.4 ± 4250.0	111.6 ± 93.8	62.4534	0.000180835	***
IL-1ɑ	45.4 ± 29.6	23 ± 15.2	1.97073	0.0605763		224.7 ± 176.7	84.7 ± 69.9	2.652	0.0420154	*
IL-1β	27.9 ± 14.6	11.2 ± 3.3	2.47348	0.00417297	**	275.8 ± 284.8	81.1 ± 68.1	3.39986	0.0634424
IL-2	24.8 ± 14.8	19.4 ± 10.0	1.27668	0.37964		13.3 ± 16.4	2.5 ± 1.3	5.22688	0.0670463
IL-3	35.3 ± 36.7	11.1 ± 6.1	3.16484	0.0690653		34.2 ± 47.1	1.8 ± 0.7	18.9471	0.0553662
IL-4	1 ± 1.3	0.4 ± 0.3	2.46774	0.176586		2.2 ± 1.9	0.3 ± 0.2	5.90762	0.0231556	*
IL-5	506.6 ± 352.7	262.8 ± 89.2	1.92772	0.0615338		327.9 ± 163.4	117.3 ± 103.6	2.79511	0.00486382	**
IL-6	1697.1 ± 1025.7	380.2 ± 210.2	4.46364	0.00166321	**	13855.9 ± 7916.9	8620.2 ± 11979.4	1.60736	0.290208
IL-7	1.8 ± 0.7	2.1 ± 0.9	0.843005	0.401075		2.7 ± 1.3	3 ± 1.4	0.91463	0.697022
IL-9	16.7 ± 4.4	17.9 ± 3.5	0.93328	0.533994		14.4 ± 6.7	12.9 ± 6.4	1.11832	0.627178
IL-10	180.5 ± 44.0	333.3 ± 267.4	0.541674	0.11012		167.9 ± 101.4	129 ± 106.6	1.30148	0.439296
IL-12p40	3.7 ± 2.4	3.4 ± 1.5	1.07729	0.780546		2.4 ± 0.8	1.9 ± 1.6	1.26598	0.424699
IL-12p70	8.2 ± 5.7	5.6 ± 3.1	1.44468	0.260609		10.1 ± 5.9	8.2 ± 4.0	1.24093	0.417738
IL-13	0	0				0	0
IL-15	8.9 ± 5.6	9.5 ± 5.3	0.930934	0.800095		16.2 ± 7.8	15.6 ± 7.6	1.03654	0.876305
IL-17	689.4 ± 569.6	14.6 ± 7.7	47.0246	0.00264541	**	901.9 ± 453.2	46.1 ± 46.9	19.5324	3.72553e-05	***
IP-10	104.3 ± 64.9	85.5 ± 37.4	1.22026	0.461226		2906.4 ± 3378.4	984.6 ± 720.4	2.95193	0.114544
KC	741.4 ± 917.6	124.3 ± 67.3	5.96064	0.0613552		9194.9 ± 2919.8	6598.7 ± 4383.3	1.39344	0.158601
LIF	33.9 ± 16.9	27.8 ± 12.1	1.21695	0.395994		93.3 ± 28.6	54.3 ± 43.0	1.71634	0.0379936	*
LIX	205.1 ± 95.1	96.4 ± 62.9	2.12747	0.0113595	*	573.6 ± 280.1	509.5 ± 480.1	1.12563	0.734203
MCP-1	231 ± 143.8	626.1 ± 278.2	0.36902	0.0016235	**	7119.7 ± 4963.6	6823 ± 4542.4	1.04347	0.910656
M-CSF	2.1 ± 0.8	1.2 ± 0.4	1.69398	0.00864769	**	7.7 ± 10.1	3.6 ± 1.8	2.10048	0.252901
MIG	145.2 ± 80.8	90.9 ± 53.8	1.59628	0.112934		472.1 ± 261.9	142.8 ± 167.4	3.30562	0.00583825	**
MIP-1ɑ	244.1 ± 335.2	427.1 ± 306.0	0.571497	0.243928		437.1 ± 275.1	373.8 ± 159.2	1.1693	0.558672
MIP-1β	891.4 ± 760.7	1882.7 ± 905.8	0.473495	0.0230126	*	1640.2 ± 850.2	1461.7 ± 760.2	1.12217	0.644892
MIP-2	7664.4 ± 5288.1	1365.1 ± 865.6	5.61444	0.00280079	**	13499.4 ± 6547.8	7021.6 ± 4415.2	1.92253	0.0256159	*
RANTES	31.8 ± 13.6	25 ± 6.1	1.27118	0.189349		79.4 ± 18.6	49.9 ± 30.0	1.5898	0.0234207	*
TNFɑ	45.1 ± 29.8	27.7 ± 9.0	1.62639	0.11315		142.1 ± 85.6	40.3 ± 14.8	3.52446	0.00286348	**
VEGF	290.7 ± 279.1	78.4 ± 34.2	3.70848	0.0376993	*	495.9 ± 206.3	330.4 ± 187.5	1.5008	0.0938966
*, p < 0.05; **, p < 0.01; ***, p < 0.001
